# Supplementary material for: Glutamine Synthetase and Glutamate Synthase Family Perform Diverse Physiological Functions in Exogenous Hormones and Abiotic Stress Responses in Pyrus betulifolia Bunge (P.be)
Source: Plants (Basel). 2024 Oct 1;13(19):2759. doi: 10.3390/plants13192759 (PMC11479100; doi:10.3390/plants13192759)
Supplement: Supplementary file 1 [file plants-13-02759-s001.zip]

Archive with 1 entries (1 files):
- plants-3238423-supplementary.pdf
